# Supplementary material for: The Roles of Type 2 Cytotoxic T Cells in Inflammation, Tissue Remodeling, and Prostaglandin (PG) D2 Production Are Attenuated by PGD2 Receptor 2 Antagonism
Source: J Immunol. 2021 Jun 1;206(11):2714–24. doi: 10.4049/jimmunol.2001245 (PMC7610864; doi:10.4049/jimmunol.2001245)
Supplement: Data Supplement [file JI_2001245.zip]

Archive with 2 entries (2 files):
- JI_2001245_Supplemental_1.pdf
- manifest.xml
